# Supplementary material for: Genetic structure of introduced populations: 120-year-old DNA footprint of historic introduction in an insular small mammal population
Source: Ecol Evol. 2013 Feb 4;3(3):614–28. doi: 10.1002/ece3.486 (PMC3605850; doi:10.1002/ece3.486)
Supplement: Supplementary file 1 [file ece30003-0614-SD1.xls]

## Sheet: Sheet1
ID	Scv1.	Scv1.	Scv3.	Scv3.	Scv6.	Scv6.	Scv8.	Scv8.	Scv9.	Scv9.	Scv12.	Scv12.	Scv13.	Scv13.	Scv14.	Scv14.	Scv16.	Scv16.	Scv23.	Scv23.	Scv32.	Scv32.	Rsu3.	Rsu3.	Rsu4.	Rsu4.	Rsu5.	Rsu5.	Rsu6.	Rsu6.	x	y	Amyloid
JE30	183	183	206	214	195	197	199	199	195	197	197	197	171	171	194	194	186	187	158	164	230	240	163	165	262	262	139	139	123	123	-2.10395	49.2057	no
JE31	0	0	206	206	195	197	199	199	193	197	0	0	171	181	194	194	187	187	158	164	240	240	163	163	262	270	137	139	126	126	-2.11232	49.1917	no
JE33	0	0	206	206	197	197	201	201	197	197	0	0	165	171	194	194	0	0	157	164	240	240	163	163	0	0	139	139	123	123	-2.09766	49.209	no
JE34	183	183	214	214	197	201	201	201	192	196	197	197	171	181	194	194	186	186	158	158	230	240	163	163	262	270	137	139	123	126	-2.02762	49.2047	no
JE35	175	183	214	214	195	195	199	199	192	194	199	199	171	181	196	196	186	186	164	164	240	240	163	165	282	282	137	139	123	123	-2.12813	49.2385	yes
JE36	179	183	206	206	195	195	199	201	192	196	197	199	171	171	194	194	182	187	158	158	230	240	163	163	262	270	137	139	123	126	-2.10895	49.2041	no
JE37	0	0	206	214	195	197	199	199	194	194	199	199	171	171	194	194	186	186	158	158	240	240	163	165	262	282	0	0	123	123	-2.15252	49.229	no
JE38	179	183	202	206	195	195	199	201	193	195	199	199	171	181	194	194	182	182	158	164	230	234	163	163	262	270	139	139	126	126	-2.17474	49.2193	no
JE39	183	183	206	222	195	195	199	199	194	196	197	197	181	181	194	196	182	187	158	164	230	240	163	163	262	278	137	137	126	126	-2.20403	49.1913	no
JE41	175	179	206	206	195	195	201	201	194	195	197	199	171	181	194	196	182	187	160	164	234	240	162	164	278	278	137	139	126	126	-2.16813	49.2352	no
JE42	0	0	206	206	195	195	201	201	195	199	197	199	165	171	194	196	182	187	158	160	232	232	163	163	270	278	139	139	123	126	-2.20379	49.1878	no
JE43	0	0	206	206	195	195	201	201	197	197	197	199	181	181	194	194	187	187	164	164	240	240	163	163	278	278	0	0	126	126	-2.19327	49.1925	no
JE44	183	183	206	206	195	195	199	201	194	194	199	199	181	181	194	196	182	187	164	164	232	232	163	163	270	278	139	139	126	126	-2.18044	49.1813	yes
JE45	179	183	206	222	195	195	201	201	197	197	197	199	181	181	194	194	182	187	158	164	232	240	163	163	262	278	139	139	126	126	-2.20053	49.1907	no
JE46	175	179	0	0	188	197	199	199	193	195	0	0	171	171	194	194	187	187	157	164	0	0	163	163	0	0	137	139	126	126	-2.09433	49.2288	no
JE47	179	179	206	214	195	197	199	201	197	197	197	199	171	181	194	194	186	186	158	158	240	240	163	165	270	270	137	139	126	126	-2.12798	49.2383	no
JE48	175	175	214	214	195	197	199	201	193	197	197	199	171	171	194	196	186	187	158	158	0	0	163	165	262	278	139	139	123	126	-2.16375	49.2508	yes
JE50	179	183	214	222	195	195	199	199	0	0	199	199	171	181	196	196	187	187	160	160	234	240	163	163	262	278	139	139	123	126	-2.16508	49.2004	no
JE51	179	183	206	206	195	197	199	199	193	193	199	199	171	181	194	194	186	187	158	164	240	240	163	163	270	270	137	137	126	126	-2.11945	49.1909	no
JE52	179	179	206	206	194	196	199	201	193	195	197	199	171	171	194	194	186	187	158	164	234	234	162	162	262	270	137	139	126	126	-2.12783	49.2383	no
JE53	183	183	206	206	195	197	199	199	197	197	197	197	165	171	194	194	186	186	158	158	230	240	163	163	270	270	139	139	123	126	-2.03995	49.1984	no
JE54	179	183	206	222	195	195	199	201	196	196	199	199	171	181	196	196	0	0	160	164	230	232	162	163	278	278	137	139	123	126	-2.20034	49.191	no
JE55	179	183	206	206	195	197	199	201	196	196	199	199	171	171	194	194	182	187	158	164	230	242	164	165	262	262	137	139	126	126	-2.11483	49.1898	no
JE56	179	183	0	0	195	201	201	201	0	0	0	0	165	171	194	194	186	186	158	160	0	0	163	163	262	270	139	139	123	126	-2.16811	49.2065	no
JE57	179	183	214	222	195	195	199	201	196	196	197	199	171	181	194	196	187	187	164	164	240	240	163	163	0	0	141	141	126	126	-2.17585	49.2069	no
JE58	179	179	206	222	195	195	199	199	196	199	199	199	171	171	194	194	0	0	158	160	0	0	162	163	270	270	139	139	123	126	-2.09445	49.1939	no
JE59	179	183	0	0	0	0	199	201	196	198	197	197	171	171	194	196	0	0	158	158	230	234	162	163	262	262	137	139	123	126	-2.12332	49.202	no
JE60	0	0	0	0	197	197	193	201	0	0	191	199	165	171	194	196	186	187	158	158	0	0	163	163	0	0	134	139	123	126	-2.1407	49.203	yes
JE61	183	183	0	0	195	197	192	199	192	194	0	0	171	171	194	194	186	186	158	164	234	240	162	163	278	282	0	0	123	123	-2.1589	49.2336	no
JE62	179	183	206	206	195	197	199	201	196	196	197	197	171	171	194	194	186	187	158	158	230	240	162	164	262	270	137	137	123	126	-2.10335	49.1977	no
JE64	0	0	0	0	0	0	199	201	0	0	188	197	165	171	185	194	186	187	0	0	0	0	163	163	258	270	139	139	123	126	-2.03323	49.22	no
JE65	179	183	206	206	195	195	199	199	194	196	197	199	181	181	194	196	187	193	158	164	232	232	162	163	262	278	139	139	126	126	-2.19059	49.1858	no
JE66	0	0	0	0	0	0	199	201	0	0	197	199	165	171	194	194	187	187	158	158	230	240	163	163	0	0	139	139	126	126	-2.04298	49.2354	no
JE68	179	183	206	206	195	197	199	199	196	196	199	199	171	171	194	194	187	187	158	158	240	240	162	163	262	262	139	139	123	126	-2.14259	49.2229	yes
JE69	0	0	206	206	195	197	199	199	196	196	0	0	171	181	194	196	182	187	158	158	230	240	163	163	262	262	139	139	123	126	-2.13104	49.1981	no
JE70	179	183	206	206	195	195	199	201	194	196	197	197	171	181	194	194	186	186	158	158	230	234	163	163	262	262	139	139	123	126	-2.09765	49.2061	no
JE71	179	183	0	0	195	195	201	201	196	196	197	199	171	171	196	196	182	187	160	160	0	0	163	163	262	278	139	139	123	126	-2.13847	49.1978	no
JE72	179	183	206	206	195	197	201	201	192	194	197	197	171	171	196	196	187	187	158	158	230	242	163	163	270	278	139	139	123	126	-2.12317	49.2018	no
JE74	0	0	206	206	195	195	199	201	196	196	197	199	181	181	194	196	182	182	158	164	230	240	163	163	262	270	139	139	126	126	-2.11958	49.1986	no
JE75	179	183	206	206	195	201	199	201	192	194	197	199	181	181	194	196	182	186	158	164	234	240	163	163	262	270	137	139	123	123	-2.12356	49.2449	yes
JE77	0	0	0	0	201	201	199	199	192	196	199	199	171	171	194	194	186	186	158	158	0	0	162	163	0	0	137	139	126	126	-2.08539	49.2353	yes
JE79	175	183	206	222	197	201	199	201	196	196	197	197	181	181	194	194	186	186	158	164	240	240	163	165	278	282	139	139	123	123	-2.15476	49.2314	no
JE80	179	179	206	222	195	195	199	201	196	196	199	199	171	171	194	194	187	187	160	164	230	234	163	163	262	278	139	139	123	126	-2.19549	49.1847	no
JE81	175	175	206	206	195	197	199	201	194	194	197	199	171	171	194	196	187	187	158	160	0	0	163	163	262	278	139	139	123	126	-2.15332	49.2142	yes
JE82	175	175	206	214	195	197	199	201	192	196	199	199	171	171	196	196	186	187	158	164	240	240	163	165	262	278	134	139	123	126	-2.17677	49.2348	no
JE83	183	183	202	206	201	201	199	201	194	196	197	197	171	171	194	194	187	187	158	164	230	240	162	163	270	270	139	139	126	126	-2.06335	49.2107	no
JE84	179	183	206	222	0	0	201	201	194	194	197	199	181	181	194	194	182	187	158	164	240	240	162	163	278	278	139	139	126	126	-2.13521	49.2063	no
JE85	179	183	206	214	195	195	0	0	0	0	199	199	171	181	194	194	182	186	158	158	0	0	163	163	262	262	139	139	123	126	-2.17813	49.2193	no
JE86	179	183	206	214	197	201	199	201	194	194	197	199	171	181	194	194	186	187	158	158	234	240	165	165	262	282	137	139	123	123	-2.12782	49.2382	no
JE87	183	183	0	0	195	195	199	199	0	0	197	199	171	181	185	194	0	0	158	164	0	0	0	0	0	0	139	139	0	0	-2.08828	49.2331	no
JE89	179	183	206	222	195	195	199	201	194	196	197	199	171	181	194	194	182	187	164	164	0	0	163	163	270	270	139	139	126	126	-2.10693	49.2089	no
JE90	175	183	0	0	197	201	199	201	196	196	197	199	181	181	194	194	186	187	158	164	234	234	163	163	270	270	139	139	126	126	-2.06472	49.1998	no
JE91	179	183	206	206	188	195	199	201	0	0	189	191	171	181	194	194	187	187	0	0	0	0	0	0	262	270	139	139	0	0	-2.11785	49.1899	no
JE92	179	183	206	206	195	197	199	199	192	196	199	199	171	171	194	194	187	187	158	164	234	240	162	163	262	270	139	139	123	126	-2.11605	49.1919	no
JE93	183	183	206	206	195	201	199	201	194	196	197	197	171	181	194	194	186	187	164	164	240	240	163	165	266	270	139	139	126	126	-2.08122	49.2238	no
JE94	183	183	214	214	195	197	199	201	196	196	197	199	171	171	194	194	187	187	158	158	234	234	163	163	270	270	139	139	126	126	-2.03221	49.2206	no
JE95	179	179	206	214	195	197	199	199	194	196	197	197	171	171	194	194	186	187	158	164	240	240	163	165	278	278	139	139	123	126	-2.15669	49.2348	no
JE96	183	183	206	222	195	197	201	201	196	196	197	199	171	171	196	196	186	187	158	164	230	240	163	163	262	278	137	137	123	123	-2.14213	49.1985	no
JE97	179	183	206	206	195	199	199	199	196	196	0	0	171	181	194	196	187	187	158	164	0	0	163	163	262	278	139	139	123	123	-2.1842	49.1891	yes
JE98	175	183	206	206	195	197	199	201	194	196	197	199	181	181	194	194	187	187	158	164	230	234	163	165	270	278	139	139	126	126	-2.07463	49.2296	no
JE99	179	183	206	206	194	195	199	201	194	196	197	199	171	181	194	194	182	187	158	158	0	0	162	164	262	278	137	139	123	126	-2.123	49.2016	yes
JE100	179	183	0	0	195	197	199	201	192	194	197	197	171	171	194	194	182	182	158	158	0	0	163	163	262	270	137	139	126	126	-2.19387	49.2111	yes
JE101	179	183	202	222	195	195	0	0	194	196	199	199	171	171	194	194	186	187	158	158	0	0	163	163	278	278	137	137	126	126	-2.13366	49.198	no
JE102	183	183	206	214	195	195	0	0	196	196	197	197	171	171	194	196	186	187	158	158	240	240	163	165	270	270	139	139	126	126	-2.02814	49.2079	no
JE103	0	0	206	206	195	197	199	199	194	196	197	197	171	171	194	194	186	187	164	164	230	240	163	165	270	278	132	137	126	126	-2.07581	49.2294	no
JE104	179	183	206	206	195	195	199	201	0	0	199	199	171	171	196	196	182	189	164	164	0	0	163	163	278	278	139	139	123	126	-2.19446	49.1893	no
JE105	183	185	206	214	195	197	199	199	194	194	197	197	171	181	194	196	186	186	164	164	240	240	163	163	262	278	139	139	123	126	-2.14709	49.2382	yes
JE106	0	0	200	200	195	201	0	0	0	0	189	197	165	171	0	0	187	187	0	0	230	232	163	163	0	0	134	139	123	123	-2.08854	49.1925	no
JE107	175	183	206	206	195	201	199	201	196	196	197	199	0	0	194	194	187	187	158	164	0	0	163	163	262	270	137	137	123	126	-2.15349	49.2139	yes
JE108	179	179	0	0	195	195	199	201	196	196	197	199	181	181	194	194	182	187	158	164	240	240	162	163	262	278	139	139	123	126	-2.1142	49.2203	yes
JE109	183	183	206	206	195	195	0	0	196	196	197	197	171	171	194	194	186	187	158	158	240	240	163	165	0	0	134	139	123	126	-2.08632	49.2005	no
JE110	179	183	206	222	195	195	201	201	192	196	199	199	171	171	194	196	187	187	158	164	232	240	163	163	270	278	137	139	123	126	-2.21787	49.1877	no
JE111	179	183	206	206	195	201	199	199	194	196	197	197	171	181	194	194	186	186	158	164	234	240	163	163	270	270	139	139	126	126	-2.0809	49.2243	no
JE112	179	183	202	206	195	195	201	201	194	196	197	197	171	171	194	196	186	186	164	164	230	240	165	165	270	270	137	139	123	126	-2.13871	49.2024	no
JE114	179	183	0	0	195	195	199	201	192	192	197	197	171	171	194	194	186	186	158	158	0	0	163	163	0	0	139	139	126	126	-2.02279	49.1996	no
JE115	175	183	206	206	197	197	199	201	192	194	197	199	165	171	194	194	182	187	158	164	240	240	162	163	0	0	139	139	123	126	-2.12375	49.2021	yes
JE116	0	0	206	206	195	197	0	0	192	196	197	199	165	171	194	196	182	187	160	164	230	240	162	163	262	270	134	139	123	126	-2.06195	49.1887	no
JE117	183	183	214	222	195	197	201	201	194	196	199	199	171	171	194	194	187	187	158	158	230	240	163	163	262	278	139	139	126	126	-2.15377	49.2136	no
JE118	179	183	206	222	195	195	199	199	192	192	197	199	171	181	194	196	186	187	158	164	232	240	165	165	262	278	137	139	123	126	-2.16881	49.2023	no
JE119	179	183	222	222	195	195	201	201	194	196	197	199	171	171	194	194	0	0	158	158	0	0	163	165	262	278	139	139	123	126	-2.14719	49.1991	no
JE120	0	0	206	206	195	195	199	201	196	196	197	199	171	171	194	194	187	187	0	0	240	240	163	163	262	262	0	0	126	126	-2.0556	49.2299	no
JE121	179	179	206	206	195	197	199	199	0	0	189	191	181	181	194	194	186	186	153	153	232	240	163	163	0	0	139	139	0	0	-2.05099	49.2219	no
JE122	179	183	214	222	197	197	199	201	194	196	197	199	181	181	194	194	182	186	158	158	240	240	163	165	262	278	139	139	123	126	-2.15373	49.213	no
JE123	179	183	206	206	195	195	199	201	194	196	197	199	171	181	194	194	182	187	158	164	240	240	163	163	0	0	139	139	123	123	-2.15368	49.2126	no
JE125	179	183	206	214	188	190	201	201	193	193	191	199	171	171	194	194	187	187	158	158	0	0	0	0	0	0	139	139	123	126	-2.12349	49.2016	yes
JE126	0	0	206	206	195	197	199	201	194	196	197	199	165	171	194	196	187	187	158	164	230	240	163	163	270	270	137	139	126	126	-2.09323	49.1906	no
JE127	0	0	206	222	197	201	201	201	194	196	197	197	165	171	194	194	186	187	158	164	230	240	163	163	270	270	139	139	123	126	-2.15285	49.2161	no
JE128	179	183	202	206	190	197	199	199	0	0	197	199	171	171	194	196	186	187	158	158	0	0	163	163	0	0	139	139	123	126	-2.15023	49.2437	no
JE129	183	183	206	206	195	195	199	199	196	196	197	199	171	171	194	194	0	0	0	0	234	240	163	163	0	0	137	139	123	123	-2.0933	49.2333	no
JE130	0	0	0	0	0	0	201	201	196	196	189	191	165	171	0	0	0	0	0	0	234	240	163	163	0	0	139	139	126	126	-2.17828	49.2328	no
JE131	175	183	206	222	197	197	199	199	192	194	197	199	171	171	194	194	186	187	158	158	230	240	163	163	262	270	137	137	126	126	-2.10974	49.2049	no
JE132	179	183	198	206	195	195	199	201	192	194	197	199	171	181	194	196	182	186	158	158	234	240	162	163	0	0	139	139	126	126	-2.16444	49.2209	no
JE135	183	183	206	206	195	195	199	201	194	196	197	199	171	171	196	196	182	187	0	0	0	0	162	163	278	278	139	139	126	126	-2.20563	49.1898	no
JE136	179	183	206	206	195	201	199	199	0	0	197	199	171	181	194	194	186	186	158	158	0	0	163	165	0	0	139	139	121	126	-2.0668	49.22	no
JE137	183	183	206	206	195	197	199	199	192	196	199	199	171	181	194	196	187	187	158	158	230	234	163	163	262	270	139	139	126	126	-2.10977	49.2052	no
JE138	175	183	206	206	197	197	199	199	192	196	197	199	171	171	194	194	187	187	158	158	240	240	163	163	262	262	0	0	126	126	-2.0505	49.2338	no
JE139	183	183	202	214	195	197	199	201	192	192	199	199	171	171	194	196	186	186	158	158	230	242	165	165	282	282	137	139	126	126	-2.18053	49.2364	no
JE140	0	0	206	222	195	197	199	201	196	196	197	199	181	181	194	196	187	187	158	158	0	0	163	163	262	278	137	139	126	126	-2.13679	49.2005	no
JE141	175	179	206	206	197	197	199	199	192	196	197	197	171	181	194	196	182	187	158	164	0	0	163	165	262	270	139	139	123	126	-2.12344	49.1954	no
JE142	179	183	206	206	195	201	201	201	194	194	197	199	171	181	194	196	187	187	158	160	234	240	0	0	262	262	139	139	126	126	-2.13547	49.2076	no
JE143	179	179	0	0	201	201	201	201	194	196	197	197	171	181	194	196	187	187	158	158	0	0	162	163	270	270	137	139	123	126	-2.0971	49.2106	no
JE144	175	183	206	206	195	197	199	201	194	194	197	199	171	171	194	196	187	187	158	164	230	240	163	165	262	262	139	139	126	126	-2.13948	49.2213	yes
JE145	179	179	200	200	188	195	201	201	0	0	0	0	171	181	0	0	182	186	158	158	0	0	0	0	251	266	139	139	123	126	-2.13398	49.2443	no
JE146	183	183	222	222	195	199	0	0	194	196	199	199	171	181	194	196	182	182	158	158	230	230	163	163	262	278	0	0	123	126	-2.1922	49.194	no
JE147	179	179	206	206	195	197	201	201	192	196	197	199	171	171	194	194	0	0	158	164	230	230	163	163	270	278	137	137	126	126	-2.0773	49.2271	no
JE148	175	183	206	206	195	197	0	0	194	194	197	197	165	171	194	196	0	0	158	158	0	0	163	165	262	270	139	139	123	123	-2.11551	49.2001	yes
JE149	183	183	222	222	195	195	199	199	192	194	197	199	171	171	194	194	182	187	158	164	232	232	163	163	278	278	139	139	126	126	-2.18712	49.1873	no
JE150	183	183	206	206	195	195	199	199	196	196	197	197	181	181	194	194	187	187	158	164	230	230	162	163	262	270	137	139	121	126	-2.09708	49.2104	no
JE151	175	175	206	222	186	195	199	201	0	0	0	0	171	171	194	194	187	187	157	157	230	240	0	0	262	262	137	139	123	126	-2.11272	49.1974	no
JE152	183	183	206	206	195	195	201	201	194	194	197	199	171	171	194	194	186	187	0	0	0	0	163	163	278	278	139	139	123	126	-2.08221	49.2374	yes
JE153	175	183	206	214	195	197	199	199	194	196	197	197	181	181	194	194	182	186	164	164	234	240	163	163	262	270	139	139	126	126	-2.13369	49.2002	yes
JE154	179	179	206	222	195	195	199	199	194	196	197	199	171	171	196	196	182	182	158	160	232	240	163	163	278	278	137	137	123	123	-2.18476	49.1849	no
JE156	179	183	198	206	186	195	199	199	194	196	0	0	181	181	185	194	182	187	157	157	0	0	0	0	251	262	137	139	0	0	-2.12332	49.2306	yes
JE157	175	175	206	222	195	195	199	201	194	198	197	199	171	171	196	196	182	187	164	164	0	0	163	163	278	278	139	139	0	0	-2.19362	49.1891	no
JE158	183	183	0	0	195	195	199	201	194	196	197	199	171	181	194	196	186	187	158	164	230	242	0	0	0	0	137	139	126	126	-2.1354	49.198	no
JE159	183	183	206	222	195	195	199	201	192	196	197	199	171	181	194	196	187	187	160	164	0	0	163	163	278	278	139	139	123	126	-2.17971	49.184	no
JE160	183	183	206	214	195	197	201	201	192	196	197	199	171	171	194	196	186	186	164	164	240	240	165	165	262	278	0	0	123	126	-2.15321	49.2291	no
JE161	183	183	206	206	195	195	201	201	192	196	197	197	171	181	194	194	186	187	158	158	230	242	163	163	262	270	139	139	126	126	-2.09787	49.2067	no
JE162	0	0	206	214	195	197	201	201	192	196	197	199	171	181	194	194	186	187	158	164	240	242	163	163	270	270	139	139	126	126	-2.03273	49.2069	no
JE163	183	185	206	206	195	201	199	199	196	196	197	197	171	171	194	194	186	186	158	164	234	234	163	165	270	270	139	139	126	126	-2.09585	49.2173	no
JE165	183	183	206	206	195	197	199	201	196	196	197	199	171	171	194	194	187	187	0	0	230	234	163	163	262	262	139	139	123	126	-2.13414	49.2044	yes
JE166	179	183	206	222	195	201	199	199	194	196	197	199	181	181	185	194	186	187	158	164	234	240	162	163	262	270	137	139	126	126	-2.20984	49.189	no
JE167	175	179	206	222	195	195	0	0	194	196	197	199	171	181	196	196	187	187	158	158	0	0	162	162	270	278	137	139	123	123	-2.10213	49.2268	no
JE168	183	183	0	0	195	197	201	201	192	194	189	197	171	181	194	194	182	187	0	0	234	242	162	162	262	262	139	139	123	126	-2.13418	49.2092	yes
JE169	183	183	0	0	195	201	199	201	194	196	197	197	171	181	194	194	186	187	158	164	230	234	163	165	270	278	137	139	123	126	-2.0486	49.2186	no
JE170	0	0	220	222	0	0	196	196	192	192	191	191	0	0	196	196	182	182	157	164	232	240	163	163	0	0	139	139	123	123	-2.21942	49.18	no
JE171	175	183	206	206	195	197	199	201	194	194	197	199	171	181	194	196	182	187	158	158	0	0	165	165	262	262	139	139	126	126	-2.11609	49.1904	no
JE172	0	0	0	0	195	197	193	201	194	196	189	197	0	0	187	196	0	0	0	0	240	240	163	163	0	0	0	0	126	126	-2.14858	49.2062	no
JE175	183	183	206	206	195	197	199	201	194	196	199	199	181	181	194	196	182	187	164	164	0	0	163	163	278	278	139	139	126	126	-2.19812	49.1964	no
JE176	179	179	0	0	0	0	201	201	196	196	197	197	171	171	194	194	186	187	164	164	0	0	163	163	262	270	139	139	126	126	-2.09423	49.1925	no
JE177	175	179	0	0	195	195	199	199	194	194	199	199	171	171	187	196	186	186	164	164	234	240	163	165	251	258	137	139	123	126	-2.14332	49.2456	no
JE179	0	0	206	206	195	195	199	201	196	196	197	199	171	181	194	196	0	0	158	164	0	0	163	165	0	0	139	139	126	126	-2.1353	49.2296	no
JE181	183	183	206	206	195	195	199	199	196	196	197	197	171	171	194	196	182	187	0	0	230	240	0	0	262	282	137	139	126	126	-2.16532	49.2326	no
JE182	183	183	0	0	195	195	201	201	194	194	197	199	171	171	194	194	186	187	158	158	240	240	163	165	270	278	137	137	123	123	-2.13618	49.2251	no
JE183	0	0	0	0	0	0	199	199	0	0	0	0	0	0	0	0	0	0	0	0	0	0	163	163	0	0	139	139	123	123	-2.09899	49.2056	no
JE184	183	183	206	206	197	197	199	201	192	196	197	199	171	171	194	196	187	187	158	158	0	0	163	163	262	262	139	139	126	126	-2.07375	49.2293	no
JE185	179	179	206	222	195	197	199	201	196	196	197	197	171	171	194	194	186	187	158	164	230	240	163	163	262	262	139	139	123	126	-2.08591	49.194	no
JE186	175	183	202	206	197	197	199	199	192	196	197	199	171	171	194	194	187	187	158	158	230	240	163	163	270	270	139	139	126	126	-2.0753	49.2284	no
JE187	175	183	206	214	195	201	199	199	192	192	197	197	171	181	194	194	186	187	158	158	240	242	163	163	270	278	137	139	126	126	-2.04489	49.2173	no
JE188	0	0	206	206	195	195	201	201	194	194	197	197	0	0	194	194	187	187	160	160	240	240	163	163	278	278	139	139	123	126	-2.20452	49.1897	no
JE189	175	183	206	222	195	195	201	201	194	196	197	197	171	171	194	196	182	186	164	164	230	240	163	165	262	262	137	139	123	126	-2.16308	49.2251	yes
JE190	175	183	206	222	195	195	201	201	192	194	199	199	171	181	196	196	187	187	158	158	240	240	163	163	278	282	139	139	126	126	-2.17441	49.1851	yes
JE191	175	183	206	206	195	197	199	201	194	198	199	199	171	171	194	194	0	0	158	164	230	230	163	165	262	262	137	139	123	126	-2.1344	49.2058	no
JE192	179	183	222	222	195	195	199	201	192	194	197	199	181	181	194	194	182	187	158	164	0	0	162	163	278	278	137	139	126	126	-2.18662	49.1895	no
JE194	179	183	202	206	195	195	199	201	192	192	197	197	181	181	194	194	187	187	158	158	230	240	162	162	262	270	137	139	126	126	-2.09345	49.2293	no
JE195	179	183	206	206	197	197	199	199	194	194	199	199	171	171	194	196	182	182	158	164	240	240	163	163	262	278	139	139	123	123	-2.11433	49.1896	no
JE196	183	183	206	206	195	195	199	201	192	196	197	199	171	181	194	196	187	187	158	158	240	240	163	163	262	262	139	139	123	126	-2.12103	49.1909	no
JE197	183	183	206	206	195	195	199	199	194	196	199	199	171	181	194	194	182	186	158	158	240	240	163	163	262	262	137	139	123	126	-2.1142	49.2188	yes
JE198	179	183	206	206	195	195	199	199	194	196	197	199	181	181	194	194	187	187	160	164	230	232	163	163	278	278	139	139	126	126	-2.1839	49.1867	yes
JE199	183	183	206	206	195	195	199	201	194	196	199	199	171	181	194	194	186	187	158	158	240	240	163	163	262	270	139	139	126	126	-2.13358	49.2042	yes
JE200	179	183	206	206	195	197	199	201	192	196	197	199	171	181	194	194	186	187	158	158	0	0	162	163	262	262	137	139	126	126	-2.06818	49.1694	no
JE201	175	183	0	0	195	195	199	201	196	196	197	197	171	171	194	196	186	186	158	164	240	240	162	163	258	270	137	137	123	123	-2.15113	49.2431	no
JE202	175	183	206	222	195	197	201	201	196	196	197	197	171	181	194	194	187	187	158	158	230	230	163	163	262	270	139	139	123	126	-2.08433	49.2366	no
JE203	179	183	0	0	195	197	201	201	192	194	197	197	171	171	194	194	186	187	158	164	240	240	165	165	262	278	139	139	126	126	-2.18377	49.2334	no
JE204	183	183	206	214	195	195	199	201	192	196	199	199	171	181	194	194	186	187	158	158	240	240	165	165	262	270	137	139	123	126	-2.10959	49.2046	no
JE205	183	183	202	202	197	201	199	201	192	194	199	199	171	181	194	194	187	187	158	158	240	240	163	163	270	270	139	139	123	126	-2.06779	49.2157	no
JE206	183	183	206	214	195	195	199	201	192	192	199	199	171	171	194	196	182	187	158	164	234	240	163	163	262	278	139	139	126	126	-2.20167	49.2032	no
JE207	183	183	206	206	195	197	199	199	194	196	197	199	171	171	194	194	186	186	160	164	230	240	164	165	278	278	137	139	123	126	-2.17478	49.2189	no
JE208	183	183	206	206	195	195	199	199	196	196	197	199	171	171	194	194	187	187	158	158	230	234	163	163	270	270	139	139	123	126	-2.07356	49.2099	no
JE209	179	179	206	206	195	197	201	201	192	194	199	199	171	171	194	194	0	0	158	158	230	240	162	163	262	270	139	139	123	126	-2.1236	49.1949	no
JE210	183	183	206	206	195	195	201	201	194	196	197	199	171	171	194	196	187	187	158	158	234	240	163	163	262	270	139	139	123	126	-2.14268	49.198	no
JE211	175	183	206	222	195	195	201	201	194	196	199	199	171	171	194	196	186	187	164	164	240	240	164	165	262	282	139	139	126	126	-2.18364	49.2263	no
JE212	183	183	206	214	195	195	199	201	196	196	197	197	171	171	194	194	182	187	158	164	230	242	163	163	0	0	139	139	123	126	-2.03249	49.2118	no
JE213	179	183	206	206	195	197	199	201	196	196	197	197	171	171	194	194	186	186	158	158	230	240	163	163	0	0	139	139	123	126	-2.05095	49.2063	no
JE214	179	183	206	206	195	197	201	201	192	196	197	197	171	171	194	194	182	186	158	164	230	230	162	163	270	270	137	139	126	126	-2.05129	49.206	no
JE215	183	183	206	222	195	201	0	0	194	196	199	199	181	181	194	196	187	187	158	158	230	240	163	163	262	278	139	139	126	126	-2.13461	49.2053	no
JE216	179	179	206	206	195	195	199	201	192	194	197	199	171	181	194	196	189	189	164	164	230	230	163	163	262	270	139	139	126	126	-2.08305	49.2338	no
JE218	183	183	0	0	195	195	199	201	194	196	197	197	0	0	196	196	0	0	158	158	234	240	163	163	0	0	0	0	123	126	-2.13504	49.209	yes
JE220	175	183	206	214	195	195	199	201	194	196	197	197	171	181	194	196	186	187	158	164	230	240	162	162	262	278	137	139	123	126	-2.13306	49.2114	no
FR108	175	177	0	0	0	0	199	203	192	196	199	199	171	181	194	194	182	186	158	160	232	236	163	165	266	286	137	137	120	126
FR121	0	0	206	206	196	197	199	203	196	196	0	0	0	0	194	194	186	187	164	164	236	236	159	165	266	274	137	137	120	126
FR148	177	181	182	204	195	195	199	199	192	192	191	199	171	171	194	196	187	187	152	158	232	232	163	165	282	282	137	137	120	126
FR155	0	0	202	208	0	0	199	201	192	196	0	0	174	181	194	194	187	187	158	160	248	248	0	0	274	274	137	137	126	126
FR156	164	181	0	0	0	0	196	201	192	194	197	199	181	183	194	194	184	187	160	160	234	234	163	163	262	262	137	139	120	126
FR157	160	177	214	216	0	0	199	199	194	194	199	199	189	189	0	0	184	187	160	160	244	244	0	0	262	262	137	137	126	126
FR158	164	179	0	0	0	0	0	0	192	194	197	199	183	185	194	194	184	187	158	158	232	242	162	162	274	274	137	139	126	126
FR159	179	179	186	216	195	203	199	199	194	194	199	199	171	185	187	194	184	187	158	158	232	234	0	0	0	0	137	137	126	126
FR160	175	175	214	216	195	195	199	199	0	0	199	199	181	189	194	194	187	187	158	160	0	0	0	0	262	274	137	137	0	0
FR161	0	0	0	0	191	197	199	199	192	192	0	0	181	185	0	0	0	0	160	164	244	246	0	0	262	274	137	139	126	126
FR162	158	179	0	0	195	195	199	199	194	196	199	199	183	185	194	194	182	187	160	164	234	234	163	165	274	274	137	139	0	0
FR163	164	179	214	218	191	197	199	199	192	194	197	199	181	185	194	194	184	187	158	164	232	249	163	165	262	274	137	137	126	126
FR164	0	0	0	0	195	203	199	199	194	194	199	199	183	183	194	194	187	187	158	160	0	0	163	163	274	274	137	137	126	126
FR165	0	0	210	214	194	195	199	199	196	196	199	199	0	0	194	194	187	187	158	160	234	246	164	164	274	274	137	139	120	126
FR166	179	179	210	218	194	194	201	201	196	196	0	0	183	183	194	194	187	187	160	160	232	232	162	162	274	274	137	137	120	120
FR167	177	177	0	0	197	199	203	203	192	196	197	199	171	183	0	0	184	186	158	158	236	236	165	165	0	0	137	137	120	120
FR168	177	177	184	184	195	199	199	199	194	196	0	0	171	183	194	194	184	184	158	158	232	232	0	0	262	266	137	137	120	126
FR169	0	0	182	184	0	0	199	199	192	194	199	199	0	0	194	196	187	187	158	158	232	232	0	0	262	282	137	137	120	120
FR170	0	0	184	214	0	0	199	199	192	198	199	199	0	0	194	194	187	187	158	160	232	232	163	163	262	266	137	137	120	126
FR171	177	179	184	184	195	197	199	199	194	196	199	199	171	183	194	194	182	184	158	158	232	232	0	0	278	282	137	137	126	126
FR172	175	177	0	0	195	199	199	199	194	198	197	199	171	183	194	194	184	187	158	158	232	232	0	0	266	266	137	137	120	126
FR173	175	175	184	216	195	197	199	199	192	198	199	199	171	171	194	194	184	187	158	158	232	232	163	163	262	278	137	137	0	0
FR174	177	179	184	184	0	0	199	199	196	196	199	199	171	171	194	194	184	187	158	160	232	232	0	0	274	278	137	137	126	126
FR175	175	177	184	184	197	199	199	199	192	192	199	199	171	171	194	196	184	184	158	158	232	232	0	0	262	278	137	137	120	126
FR176	175	179	184	184	194	198	199	199	192	196	199	199	183	183	194	194	184	187	158	160	232	232	0	0	0	0	137	137	0	0
FR177	175	179	182	184	197	199	196	199	192	192	199	199	171	171	194	194	184	187	158	160	232	232	0	0	274	282	137	137	120	126
FR178	177	179	184	216	195	197	199	199	192	196	199	199	171	183	194	194	184	187	158	158	232	232	163	165	262	282	137	137	126	126
FR179	177	179	184	216	195	197	199	199	192	196	0	0	171	171	194	194	184	187	158	158	232	232	163	163	262	266	137	137	126	126
FR180	177	179	182	202	0	0	199	199	192	196	199	199	171	183	194	194	182	187	158	158	232	232	162	163	278	282	137	139	126	126
FR182	0	0	0	0	195	199	199	199	192	198	191	199	171	171	196	196	184	187	158	160	232	232	163	163	262	274	137	137	126	126
FR184	0	0	0	0	195	199	199	199	192	192	199	199	176	183	194	196	187	187	158	164	232	232	163	163	262	282	137	137	120	126
FR185	0	0	202	216	195	195	199	199	192	192	199	199	165	171	194	194	184	190	158	164	232	232	163	165	274	282	137	137	126	126
FR186	0	0	182	184	194	195	199	199	192	192	199	199	0	0	194	196	187	187	158	158	0	0	163	163	262	278	137	137	126	126
FR187	0	0	0	0	195	199	199	199	192	196	199	199	0	0	194	194	187	187	158	160	232	232	165	165	262	262	137	137	126	126
FR188	0	0	0	0	195	195	199	199	196	198	199	199	0	0	194	194	184	187	158	158	232	232	165	165	274	278	137	137	120	126
FR189	0	0	202	214	194	195	0	0	194	196	197	199	176	183	194	194	184	187	158	160	232	236	163	165	282	282	0	0	126	126
FR190	179	181	184	204	195	195	199	199	192	198	0	0	171	183	194	194	187	187	158	158	232	232	163	163	266	282	137	137	120	126
FR191	177	179	0	0	195	195	199	199	192	192	197	199	171	171	194	194	187	187	158	160	232	232	163	165	278	282	137	139	120	126
FR193	177	179	182	184	195	195	199	199	192	196	199	199	171	171	194	196	184	187	158	160	232	232	163	165	274	282	137	137	120	126
FR194	177	179	0	0	195	195	199	199	192	192	199	199	171	183	194	194	187	187	160	162	232	232	0	0	274	278	137	139	126	126
FR197	177	181	0	0	0	0	199	199	192	198	197	199	171	171	194	194	187	190	160	160	232	232	0	0	262	266	137	137	0	0
FR198	0	0	184	204	194	194	199	199	192	198	199	199	0	0	194	194	187	190	0	0	232	232	163	163	0	0	137	139	126	126
FR401	177	181	206	216	196	201	199	199	192	196	199	199	181	185	194	194	182	184	160	160	232	232	0	0	266	282	137	139	120	126
FR402	175	177	0	0	193	199	199	199	194	198	0	0	171	183	194	194	184	187	158	160	244	246	163	163	266	278	139	139	126	126
FR403	170	179	202	218	191	191	199	199	194	196	199	199	171	181	194	194	187	187	160	160	232	234	0	0	274	274	137	137	123	123
FR410	177	179	212	214	195	201	199	199	192	196	0	0	171	181	194	194	186	187	158	158	234	238	163	165	262	282	0	0	120	126
FR411	0	0	210	214	195	195	197	199	196	196	199	200	0	0	194	194	184	187	160	160	0	0	163	163	278	282	139	139	126	126
FR448	0	0	206	214	195	199	0	0	0	0	191	199	0	0	0	0	184	184	158	160	0	0	163	163	0	0	0	0	0	0
FR452	0	0	184	208	0	0	199	199	192	192	197	200	174	181	194	194	182	187	162	164	228	234	0	0	278	282	137	141	126	126
FR458	177	181	204	206	194	195	199	199	192	192	0	0	171	183	194	194	184	187	0	0	228	234	162	162	278	282	137	137	120	120
IW1	181	183	196	196	197	197	201	201	192	192	0	0	181	181	194	196	184	184	158	158	0	0	163	163	266	274	135	137	120	126
IW10	0	0	186	186	195	195	199	201	194	196	197	197	0	0	194	194	182	184	158	158	232	232	163	163	274	274	137	137	120	123
IW11	183	183	0	0	0	0	201	201	194	194	197	197	181	181	198	198	182	182	158	158	234	236	163	163	274	274	137	137	123	126
IW12	177	183	0	0	0	0	201	201	192	194	0	0	181	181	194	194	184	184	158	158	232	234	163	163	266	274	137	137	123	126
IW13	177	185	182	196	197	199	199	201	192	192	197	200	181	181	196	196	182	184	158	158	234	234	0	0	274	274	135	137	123	123
IW14	183	183	0	0	193	195	199	201	192	198	199	199	181	181	194	202	184	184	158	158	234	234	0	0	274	274	135	137	123	126
IW15	183	183	186	186	0	0	199	201	192	194	197	197	181	181	194	194	184	189	158	158	0	0	0	0	262	274	137	137	123	123
IW16	183	183	182	196	0	0	201	201	192	196	197	199	181	181	196	202	184	189	158	158	234	234	0	0	274	274	135	137	0	0
IW17	0	0	0	0	0	0	0	0	0	0	189	191	174	181	0	0	0	0	158	158	0	0	163	163	0	0	0	0	123	126
IW18	179	185	0	0	197	197	199	201	192	192	197	197	181	181	185	194	182	184	158	158	234	236	163	163	0	0	137	148	123	126
IW19	183	183	186	186	195	197	0	0	194	196	197	197	181	181	198	198	182	189	158	158	232	236	0	0	274	274	135	137	0	0
IW2	183	183	194	218	197	197	199	199	192	192	197	197	181	181	194	196	182	184	158	158	234	234	162	163	274	274	137	137	123	126
IW20	0	0	0	0	195	195	199	199	196	198	197	197	0	0	194	194	184	184	158	158	232	236	162	162	274	274	137	137	120	126
IW21	183	183	186	186	0	0	199	199	194	196	197	197	181	181	196	196	182	184	158	158	232	232	163	163	274	274	137	137	0	0
IW22	183	183	186	196	0	0	199	199	192	198	197	199	181	181	194	194	182	184	158	158	0	0	163	163	266	274	135	137	120	123
IW23	0	0	186	196	194	196	199	201	192	192	197	197	0	0	194	194	184	184	158	158	232	236	162	162	274	286	137	137	120	120
IW24	175	183	0	0	193	199	199	201	0	0	197	199	174	181	194	194	184	184	158	158	0	0	0	0	274	274	137	137	0	0
IW25	0	0	0	0	0	0	201	201	192	194	197	199	174	181	194	196	182	184	158	158	234	234	163	163	274	274	137	137	126	126
IW26	179	183	186	202	195	195	201	201	196	198	199	199	181	181	194	194	182	184	158	158	232	232	0	0	266	266	137	137	123	126
IW27	0	0	196	196	195	197	199	201	196	196	197	199	174	181	194	194	184	184	158	158	232	236	163	163	266	266	137	137	123	126
IW28	183	183	0	0	195	199	199	201	192	196	199	199	181	181	194	194	184	184	158	158	234	236	163	163	274	274	137	137	120	126
IW29	181	183	182	202	195	195	199	199	194	194	197	197	181	181	194	194	184	184	158	158	236	236	0	0	266	274	137	137	123	126
IW3	179	179	196	218	195	197	201	201	192	192	197	197	181	181	194	194	182	184	158	158	234	236	163	163	274	274	137	137	0	0
IW30	183	183	196	196	0	0	201	201	192	194	197	197	181	181	194	194	182	182	158	160	232	236	163	163	266	286	137	137	123	123
IW31	175	183	0	0	0	0	199	201	194	194	199	199	181	181	194	194	184	184	158	158	0	0	162	162	270	286	137	139	126	126
IW32	175	183	220	222	0	0	199	199	194	194	0	0	181	181	194	194	184	184	158	158	0	0	162	164	286	286	137	137	126	126
IW33	183	183	194	196	195	197	199	199	192	192	200	201	181	181	196	196	0	0	0	0	234	234	162	162	274	286	137	137	0	0
IW34	0	0	182	186	195	197	0	0	192	194	189	189	0	0	0	0	184	184	158	158	234	236	163	163	0	0	0	0	123	126
IW4	183	183	0	0	195	195	199	199	194	196	0	0	181	181	196	196	184	184	158	160	232	232	163	163	266	266	137	137	126	126
IW5	175	177	196	218	195	197	201	201	192	192	197	197	181	181	196	196	184	184	158	158	234	234	163	163	274	274	137	137	120	123
IW6	183	183	186	202	195	195	201	201	194	194	197	197	181	181	194	194	182	184	160	160	232	232	163	163	262	274	137	137	123	123
IW7	0	0	196	196	0	0	201	201	192	192	197	197	174	181	194	196	184	184	158	158	234	234	0	0	274	278	137	137	123	126
IW8	183	183	194	218	196	196	199	201	192	196	197	199	181	181	194	194	184	184	158	158	234	236	163	163	274	274	137	137	123	123
IW9	183	183	0	0	0	0	199	199	194	194	0	0	181	181	194	194	184	184	158	158	234	236	0	0	274	274	137	137	126	126
